# Supplementary material for: Lineage tracing of Notch1-expressing cells in intestinal tumours reveals a distinct population of cancer stem cells
Source: Sci Rep. 2019 Jan 29;9:888. doi: 10.1038/s41598-018-37301-3 (PMC6351556; doi:10.1038/s41598-018-37301-3)
Supplement: Supplementary file 2 — Supplementary Table 1 [file 41598_2018_37301_MOESM2_ESM.xlsx]

## Sheet: KEGG _Up in Notch
ID	Description	GeneRatio	BgRatio	pvalue	p.adjust	qvalue	geneID	Count	geneSymbol
mmu04510	Focal adhesion	25/372	199/8275	2.77704e-06	0.000596326	0.000448365	12334/17898/21825/18710/14268/16398/16419/11461/286940/16774/215449/192176/12643/16400/12387/22330/19878/74769/16476/224105/16782/22793/320910/109711/13367	25	Capn2/Myl7/Thbs1/Pik3r3/Fn1/Itga2/Itgb5/Actb/Flnb/Lama3/Rap1b/Flna/Chad/Itga3/Ctnnb1/Vcl/Rock2/Pik3cb/Jun/Pak2/Lamc2/Zyx/Itgb8/Actn1/Diaph1
mmu05205	Proteoglycans in cancer	25/372	204/8275	4.36869e-06	0.000596326	0.000448365	21825/18710/18793/14268/12575/15200/21926/16398/12505/16419/11461/21859/21898/286940/22350/20848/15251/192176/12387/19878/74769/20969/13039/29875/15442	25	Thbs1/Pik3r3/Plaur/Fn1/Cdkn1a/Hbegf/Tnf/Itga2/Cd44/Itgb5/Actb/Timp3/Tlr4/Flnb/Ezr/Stat3/Hif1a/Flna/Ctnnb1/Rock2/Pik3cb/Sdc1/Ctsl/Iqgap1/Hpse
mmu04210	Apoptosis	19/372	136/8275	9.60401e-06	0.000873965	0.000657116	12334/18710/16905/21926/58801/11461/23882/22145/13197/17873/13198/11799/13036/74769/16476/13039/13665/21933/13666	19	Capn2/Pik3r3/Lmna/Tnf/Pmaip1/Actb/Gadd45g/Tuba4a/Gadd45a/Gadd45b/Ddit3/Birc5/Ctsh/Pik3cb/Jun/Ctsl/Eif2s1/Tnfrsf10b/Eif2ak3
mmu00565	Ether lipid metabolism	10/372	47/8275	3.47957e-05	0.0023748	0.00178557	99010/26565/26971/18780/228061/66350/270084/22239/18805/26970	10	Lpcat4/Pla2g10/Pla2g2f/Pla2g2a/Agps/Pla2g12a/Lpcat2/Ugt8a/Pld1/Pla2g2e
mmu05418	Fluid shear stress and atherosclerosis	18/372	143/8275	6.82809e-05	0.00372814	0.00280311	18791/18710/14859/13614/21926/14860/12159/11461/237038/12387/74769/16476/15368/20969/105787/13039/22027/26398	18	Plat/Pik3r3/Gsta3/Edn1/Tnf/Gsta4/Bmp4/Actb/Nox1/Ctnnb1/Pik3cb/Jun/Hmox1/Sdc1/Prkaa1/Ctsl/Hsp90b1/Map2k4
mmu04670	Leukocyte transendothelial migration	15/372	115/8275	0.00018354	0.00835106	0.00627899	17898/12740/18710/11461/22350/215449/12767/16456/12738/12387/22330/19878/74769/12388/109711	15	Myl7/Cldn4/Pik3r3/Actb/Ezr/Rap1b/Cxcr4/F11r/Cldn2/Ctnnb1/Vcl/Rock2/Pik3cb/Ctnnd1/Actn1
mmu04066	HIF-1 signaling pathway	14/372	105/8275	0.00023717	0.00924963	0.00695461	18710/13614/12575/21898/20848/15251/20525/112407/13806/18641/74769/15368/22041/15275	14	Pik3r3/Edn1/Cdkn1a/Tlr4/Stat3/Hif1a/Slc2a1/Egln3/Eno1/Pfkl/Pik3cb/Hmox1/Trf/Hk1
mmu04512	ECM-receptor interaction	12/372	83/8275	0.000307033	0.0104775	0.00787781	21825/14268/114249/16398/12505/16419/16774/12643/16400/20969/16782/320910	12	Thbs1/Fn1/Npnt/Itga2/Cd44/Itgb5/Lama3/Chad/Itga3/Sdc1/Lamc2/Itgb8
mmu04142	Lysosome	15/372	124/8275	0.000422718	0.012548	0.00943459	13034/16889/18145/19141/11777/11886/56722/15586/11975/110006/13036/16783/75612/13039/76943	15	Ctse/Lipa/Npc1/Lgmn/Ap3s1/Asah1/Litaf/Hyal1/Atp6v0a1/Gusb/Ctsh/Lamp1/Gns/Ctsl/Psapl1
mmu04152	AMPK signaling pathway	15/372	126/8275	0.000502482	0.012548	0.00943459	20250/18710/20249/15357/93759/56421/19016/207565/68365/18641/74769/51792/105787/26932/26427	15	Scd2/Pik3r3/Scd1/Hmgcr/Sirt1/Pfkp/Pparg/Camkk2/Rab14/Pfkl/Pik3cb/Ppp2r1a/Prkaa1/Ppp2r5e/Creb3l1
mmu05210	Colorectal cancer	12/372	88/8275	0.000531863	0.012548	0.00943459	18710/11839/21813/12575/58801/23882/13197/17873/12387/11799/74769/16476	12	Pik3r3/Areg/Tgfbr2/Cdkn1a/Pmaip1/Gadd45g/Gadd45a/Gadd45b/Ctnnb1/Birc5/Pik3cb/Jun
mmu05202	Transcriptional misregulation in cancer	19/372	183/8275	0.000551561	0.012548	0.00943459	18791/67603/21813/12575/15405/18612/12394/19696/19016/23882/13197/17873/13198/18124/50528/80859/56312/13714/104156	19	Plat/Dusp6/Tgfbr2/Cdkn1a/Hoxa9/Etv4/Runx1/Rel/Pparg/Gadd45g/Gadd45a/Gadd45b/Ddit3/Nr4a3/Tmprss2/Nfkbiz/Nupr1/Elk4/Etv5
mmu05222	Small cell lung cancer	12/372	92/8275	0.000799451	0.0164262	0.0123505	18710/14268/12575/16398/16774/23882/13197/17873/16400/74769/19645/16782	12	Pik3r3/Fn1/Cdkn1a/Itga2/Lama3/Gadd45g/Gadd45a/Gadd45b/Itga3/Pik3cb/Rb1/Lamc2
mmu05211	Renal cell carcinoma	10/372	68/8275	0.000842367	0.0164262	0.0123505	18710/12575/215449/15251/20525/112407/74769/16476/224105/23871	10	Pik3r3/Cdkn1a/Rap1b/Hif1a/Slc2a1/Egln3/Pik3cb/Jun/Pak2/Ets1
mmu05216	Thyroid cancer	7/372	37/8275	0.00112109	0.0179676	0.0135095	12575/19016/23882/13197/17873/12387/12550	7	Cdkn1a/Pparg/Gadd45g/Gadd45a/Gadd45b/Ctnnb1/Cdh1
mmu00100	Steroid biosynthesis	5/372	19/8275	0.00123207	0.0179676	0.0135095	13121/16889/14137/66234/20775	5	Cyp51/Lipa/Fdft1/Msmo1/Sqle
mmu04668	TNF signaling pathway	13/372	110/8275	0.00125609	0.0179676	0.0135095	18710/13614/12051/21926/14825/15945/74769/16476/17387/26427/21929/26398/66724	13	Pik3r3/Edn1/Bcl3/Tnf/Cxcl1/Cxcl10/Pik3cb/Jun/Mmp14/Creb3l1/Tnfaip3/Map2k4/Tab3
mmu05410	Hypertrophic cardiomyopathy (HCM)	11/372	84/8275	0.00126673	0.0179676	0.0135095	16905/21926/16398/16419/11461/16400/22003/21956/326618/105787/320910	11	Lmna/Tnf/Itga2/Itgb5/Actb/Itga3/Tpm1/Tnnt2/Tpm4/Prkaa1/Itgb8
mmu00564	Glycerophospholipid metabolism	12/372	97/8275	0.00128381	0.0179676	0.0135095	67216/99010/218121/26565/26971/18780/66350/270084/74182/18805/26970/52123	12	Mboat2/Lpcat4/Mboat1/Pla2g10/Pla2g2f/Pla2g2a/Pla2g12a/Lpcat2/Gpcpd1/Pld1/Pla2g2e/Agpat5
mmu04520	Adherens junction	10/372	72/8275	0.0013245	0.0179676	0.0135095	21813/11461/19271/12387/12550/22330/12388/380928/29875/109711	10	Tgfbr2/Actb/Ptprj/Ctnnb1/Cdh1/Vcl/Ctnnd1/Lmo7/Iqgap1/Actn1
mmu04979	Cholesterol metabolism	8/372	49/8275	0.00138213	0.0179676	0.0135095	16889/16835/18145/218203/20778/12257/100102/22334	8	Lipa/Ldlr/Npc1/Mylip/Scarb1/Tspo/Pcsk9/Vdac2
mmu04010	MAPK signaling pathway	25/372	294/8275	0.00157454	0.0188101	0.0141429	15370/67603/193740/11839/21813/21926/63953/319520/18218/286940/15511/215449/23882/192176/13197/17873/13198/13836/240672/13714/16476/224105/75590/78405/26398	25	Nr4a1/Dusp6/Hspa1a/Areg/Tgfbr2/Tnf/Dusp10/Dusp4/Dusp8/Flnb/Hspa1b/Rap1b/Gadd45g/Flna/Gadd45a/Gadd45b/Ddit3/Epha2/Dusp5/Elk4/Jun/Pak2/Dusp9/Ntf5/Map2k4
mmu04810	Regulation of actin cytoskeleton	20/372	215/8275	0.00158473	0.0188101	0.0141429	17898/18710/14268/16398/16419/11461/22350/12767/16400/20430/22330/19878/74769/224105/227753/76709/320910/29875/109711/13367	20	Myl7/Pik3r3/Fn1/Itga2/Itgb5/Actb/Ezr/Cxcr4/Itga3/Cyfip1/Vcl/Rock2/Pik3cb/Pak2/Gsn/Arpc2/Itgb8/Iqgap1/Actn1/Diaph1
mmu04933	AGE-RAGE signaling pathway in diabetic complications	12/372	100/8275	0.00167638	0.0190688	0.0143374	18710/21813/14268/13614/21926/237038/13653/20848/14066/74769/16476/13367	12	Pik3r3/Tgfbr2/Fn1/Edn1/Tnf/Nox1/Egr1/Stat3/F3/Pik3cb/Jun/Diaph1
mmu05212	Pancreatic cancer	10/372	75/8275	0.00181703	0.0198419	0.0149187	18710/21813/12575/20848/23882/13197/17873/74769/19645/18805	10	Pik3r3/Tgfbr2/Cdkn1a/Stat3/Gadd45g/Gadd45a/Gadd45b/Pik3cb/Rb1/Pld1
mmu05414	Dilated cardiomyopathy (DCM)	11/372	89/8275	0.00203848	0.0211645	0.0159131	16905/11514/21926/16398/16419/11461/16400/22003/21956/326618/320910	11	Lmna/Adcy8/Tnf/Itga2/Itgb5/Actb/Itga3/Tpm1/Tnnt2/Tpm4/Itgb8
mmu05230	Central carbon metabolism in cancer	9/372	64/8275	0.00209319	0.0211645	0.0159131	18710/56421/15251/20525/80879/18641/74769/15275/18648	9	Pik3r3/Pfkp/Hif1a/Slc2a1/Slc16a3/Pfkl/Pik3cb/Hk1/Pgam1
mmu04360	Axon guidance	17/372	175/8275	0.0022062	0.0215105	0.0161733	18710/13642/117600/12767/58220/226251/13836/20563/19876/14270/13838/19878/74769/224105/18019/20358/12934	17	Pik3r3/Efnb2/Srgap1/Cxcr4/Pard6b/Ablim1/Epha2/Slit2/Robo1/Srgap2/Epha4/Rock2/Pik3cb/Pak2/Nfatc2/Sema6a/Dpysl2
mmu05132	Salmonella infection	10/372	78/8275	0.00244809	0.0230458	0.0173276	16173/11461/21898/286940/192176/14825/19878/16476/76709/268973	10	Il18/Actb/Tlr4/Flnb/Flna/Cxcl1/Rock2/Jun/Arpc2/Nlrc4
mmu00900	Terpenoid backbone biosynthesis	5/372	23/8275	0.00307424	0.0279756	0.0210343	15357/208715/192156/230709/52014	5	Hmgcr/Hmgcs1/Mvd/Zmpste24/Nus1
mmu05164	Influenza A	16/372	168/8275	0.00358872	0.030965	0.0232819	18710/193740/21926/16173/11461/21898/77125/15511/15945/50528/74769/16476/13665/21933/13666/26398	16	Pik3r3/Hspa1a/Tnf/Il18/Actb/Tlr4/Il33/Hspa1b/Cxcl10/Tmprss2/Pik3cb/Jun/Eif2s1/Tnfrsf10b/Eif2ak3/Map2k4
mmu04978	Mineral absorption	7/372	45/8275	0.00362959	0.030965	0.0232819	73649/105243/12309/320718/11977/15368/22041	7	Cybrd1/Slc9a3/S100g/Slc26a9/Atp7a/Hmox1/Trf
mmu04390	Hippo signaling pathway	15/372	154/8275	0.00383469	0.0317234	0.0238521	11839/21813/12159/11461/93960/58220/21679/68473/12387/11799/12550/17131/209456/51792/232157	15	Areg/Tgfbr2/Bmp4/Actb/Nkd1/Pard6b/Tead4/Mob1b/Ctnnb1/Birc5/Cdh1/Smad7/Trp53bp2/Ppp2r1a/Mob1a
mmu05213	Endometrial cancer	8/372	58/8275	0.00413444	0.0331971	0.0249602	18710/12575/23882/13197/17873/12387/12550/74769	8	Pik3r3/Cdkn1a/Gadd45g/Gadd45a/Gadd45b/Ctnnb1/Cdh1/Pik3cb
mmu00592	alpha-Linolenic acid metabolism	5/372	25/8275	0.00450857	0.0351668	0.0264412	26565/26971/18780/66350/26970	5	Pla2g10/Pla2g2f/Pla2g2a/Pla2g12a/Pla2g2e
mmu05161	Hepatitis B	14/372	143/8275	0.00490638	0.0372068	0.027975	13654/18710/12575/21926/21898/20848/11799/13655/74769/16476/19645/26427/18019/26398	14	Egr2/Pik3r3/Cdkn1a/Tnf/Tlr4/Stat3/Birc5/Egr3/Pik3cb/Jun/Rb1/Creb3l1/Nfatc2/Map2k4
mmu05100	Bacterial invasion of epithelial cells	9/372	74/8275	0.00566772	0.0418186	0.0314425	18710/14268/11461/12387/12550/22330/20362/74769/76709	9	Pik3r3/Fn1/Actb/Ctnnb1/Cdh1/Vcl/Sept8/Pik3cb/Arpc2
mmu04213	Longevity regulating pathway - multiple species	8/372	62/8275	0.00624273	0.0434532	0.0326715	18710/193740/11514/93759/15511/20655/74769/105787	8	Pik3r3/Hspa1a/Adcy8/Sirt1/Hspa1b/Sod1/Pik3cb/Prkaa1
mmu04068	FoxO signaling pathway	13/372	132/8275	0.00627994	0.0434532	0.0326715	20620/18710/21813/12575/93759/12795/20848/23882/13197/17873/74769/105787/12452	13	Plk2/Pik3r3/Tgfbr2/Cdkn1a/Sirt1/Plk3/Stat3/Gadd45g/Gadd45a/Gadd45b/Pik3cb/Prkaa1/Ccng2
mmu04972	Pancreatic secretion	11/372	103/8275	0.00636676	0.0434532	0.0326715	53313/26565/26971/12349/11514/18780/66350/215449/80718/26970/233979	11	Atp2a3/Pla2g10/Pla2g2f/Car2/Adcy8/Pla2g2a/Pla2g12a/Rap1b/Rab27b/Pla2g2e/Tpcn2
mmu05220	Chronic myeloid leukemia	9/372	76/8275	0.00675459	0.0449757	0.0338163	18710/21813/12575/12394/23882/13197/17873/74769/19645	9	Pik3r3/Tgfbr2/Cdkn1a/Runx1/Gadd45g/Gadd45a/Gadd45b/Pik3cb/Rb1
mmu05160	Hepatitis C	13/372	134/8275	0.00711243	0.0462308	0.03476	12740/18710/12575/21926/16835/20848/667373/12738/74769/51792/20778/13665/13666	13	Cldn4/Pik3r3/Cdkn1a/Tnf/Ldlr/Stat3/Ifit1bl1/Cldn2/Pik3cb/Ppp2r1a/Scarb1/Eif2s1/Eif2ak3
mmu04657	IL-17 signaling pathway	10/372	91/8275	0.00747063	0.0474298	0.0356615	14283/21926/16819/14825/110809/15945/16476/22027/21929/66724	10	Fosl1/Tnf/Lcn2/Cxcl1/Srsf1/Cxcl10/Jun/Hsp90b1/Tnfaip3/Tab3
mmu04530	Tight junction	15/372	167/8275	0.00807731	0.050116	0.0376812	12740/11461/12394/22350/58220/22145/16456/12738/231830/19878/16476/51792/105787/68178/109711	15	Cldn4/Actb/Runx1/Ezr/Pard6b/Tuba4a/F11r/Cldn2/Micall2/Rock2/Jun/Ppp2r1a/Prkaa1/Cgnl1/Actn1
mmu04975	Fat digestion and absorption	6/372	40/8275	0.00832637	0.0505133	0.0379799	26565/26971/18780/66350/20778/26970	6	Pla2g10/Pla2g2f/Pla2g2a/Pla2g12a/Scarb1/Pla2g2e
mmu05223	Non-small cell lung cancer	8/372	66/8275	0.0090814	0.0538961	0.0405234	18710/12575/20848/23882/13197/17873/74769/19645	8	Pik3r3/Cdkn1a/Stat3/Gadd45g/Gadd45a/Gadd45b/Pik3cb/Rb1
mmu04216	Ferroptosis	6/372	41/8275	0.00939415	0.054566	0.0410271	20229/74205/15368/22041/14630/22334	6	Sat1/Acsl3/Hmox1/Trf/Gclm/Vdac2
mmu05215	Prostate cancer	10/372	97/8275	0.0115385	0.0656251	0.0493422	18791/18710/12575/12387/50528/74769/19645/22027/26427/104156	10	Plat/Pik3r3/Cdkn1a/Ctnnb1/Tmprss2/Pik3cb/Rb1/Hsp90b1/Creb3l1/Etv5
mmu04012	ErbB signaling pathway	9/372	84/8275	0.0127651	0.0707439	0.0531909	18710/11839/12575/15200/74769/16476/224105/83961/26398	9	Pik3r3/Areg/Cdkn1a/Hbegf/Pik3cb/Jun/Pak2/Nrg4/Map2k4
mmu00531	Glycosaminoglycan degradation	4/372	21/8275	0.0130962	0.0707439	0.0531909	15586/110006/75612/15442	4	Hyal1/Gusb/Gns/Hpse
mmu00052	Galactose metabolism	5/372	32/8275	0.0132159	0.0707439	0.0531909	56421/14187/18641/15275/66681	5	Pfkp/Akr1b8/Pfkl/Hk1/Pgm1
mmu04140	Autophagy - animal	12/372	130/8275	0.0138275	0.0714235	0.0537019	18710/15251/213948/207565/75909/74769/16783/105787/13039/54170/13665/13666	12	Pik3r3/Hif1a/Atg9b/Camkk2/Vmp1/Pik3cb/Lamp1/Prkaa1/Ctsl/Rragc/Eif2s1/Eif2ak3
mmu04115	p53 signaling pathway	8/372	71/8275	0.0138661	0.0714235	0.0537019	20724/21825/12575/58801/23882/13197/17873/12452	8	Serpinb5/Thbs1/Cdkn1a/Pmaip1/Gadd45g/Gadd45a/Gadd45b/Ccng2
mmu05134	Legionellosis	7/372	58/8275	0.0146256	0.0731699	0.055015	193740/21926/16173/21898/15511/14825/268973	7	Hspa1a/Tnf/Il18/Tlr4/Hspa1b/Cxcl1/Nlrc4
mmu04141	Protein processing in endoplasmic reticulum	14/372	163/8275	0.0148782	0.0731699	0.055015	12334/216197/193740/14828/15511/66212/66861/13198/80286/22027/17872/116891/13665/13666	14	Capn2/Ckap4/Hspa1a/Hspa5/Hspa1b/Sec61b/Dnajc10/Ddit3/Tusc3/Hsp90b1/Ppp1r15a/Derl2/Eif2s1/Eif2ak3
mmu05218	Melanoma	8/372	72/8275	0.0150092	0.0731699	0.055015	18710/12575/23882/13197/17873/12550/74769/19645	8	Pik3r3/Cdkn1a/Gadd45g/Gadd45a/Gadd45b/Cdh1/Pik3cb/Rb1
mmu04918	Thyroid hormone synthesis	8/372	73/8275	0.0162192	0.0768765	0.0578019	11514/14828/66811/214593/14775/22027/14782/26427	8	Adcy8/Hspa5/Duoxa2/Duox2/Gpx1/Hsp90b1/Gsr/Creb3l1
mmu04915	Estrogen signaling pathway	12/372	133/8275	0.0163327	0.0768765	0.0578019	18710/193740/16668/15200/11514/15511/94179/21784/74769/16476/22027/26427	12	Pik3r3/Hspa1a/Krt18/Hbegf/Adcy8/Hspa1b/Krt23/Tff1/Pik3cb/Jun/Hsp90b1/Creb3l1
mmu04151	PI3K-Akt signaling pathway	25/372	358/8275	0.0186761	0.0864167	0.064975	21825/15370/18710/11839/14268/12575/16190/16398/16419/21898/16774/12643/16400/13836/100043507/30955/74769/51792/105787/16782/22027/26932/320910/26427/78405	25	Thbs1/Nr4a1/Pik3r3/Areg/Fn1/Cdkn1a/Il4ra/Itga2/Itgb5/Tlr4/Lama3/Chad/Itga3/Epha2/Gm15776/Pik3cg/Pik3cb/Ppp2r1a/Prkaa1/Lamc2/Hsp90b1/Ppp2r5e/Itgb8/Creb3l1/Ntf5
mmu00051	Fructose and mannose metabolism	5/372	35/8275	0.0190966	0.0868894	0.0653303	56421/11676/14187/18641/15275	5	Pfkp/Aldoc/Akr1b8/Pfkl/Hk1
mmu05144	Malaria	6/372	49/8275	0.0216626	0.0958513	0.0720686	21825/21926/16173/21898/16635/20969	6	Thbs1/Tnf/Il18/Tlr4/Klra4/Sdc1
mmu01524	Platinum drug resistance	8/372	77/8275	0.0217684	0.0958513	0.0720686	18710/14859/12575/14860/58801/11977/11799/74769	8	Pik3r3/Gsta3/Cdkn1a/Gsta4/Pmaip1/Atp7a/Birc5/Pik3cb
mmu00480	Glutathione metabolism	7/372	64/8275	0.0240642	0.104278	0.0784045	15926/14859/14860/54486/14775/14782/14630	7	Idh1/Gsta3/Gsta4/Hpgds/Gpx1/Gsr/Gclm
mmu05166	Human T-cell leukemia virus 1 infection	20/372	282/8275	0.0288609	0.121281	0.091189	11910/13654/14283/18710/21813/12575/11514/21926/13653/20525/12387/13714/74769/16476/19645/12257/23871/18019/22334/26398	20	Atf3/Egr2/Fosl1/Pik3r3/Tgfbr2/Cdkn1a/Adcy8/Tnf/Egr1/Slc2a1/Ctnnb1/Elk4/Pik3cb/Jun/Rb1/Tspo/Ets1/Nfatc2/Vdac2/Map2k4
mmu04380	Osteoclast differentiation	11/372	128/8275	0.0288765	0.121281	0.091189	14283/18710/18383/21813/21926/237038/19016/74769/16476/18019/17060	11	Fosl1/Pik3r3/Tnfrsf11b/Tgfbr2/Tnf/Nox1/Pparg/Pik3cb/Jun/Nfatc2/Blnk
mmu05169	Epstein-Barr virus infection	17/372	230/8275	0.0298651	0.12255	0.092143	18710/12575/21926/12505/20848/23882/13197/17873/15945/74769/16476/19645/59029/21929/26398/57296/17060	17	Pik3r3/Cdkn1a/Tnf/Cd44/Stat3/Gadd45g/Gadd45a/Gadd45b/Cxcl10/Pik3cb/Jun/Rb1/Psmd14/Tnfaip3/Map2k4/Psmd8/Blnk
mmu00010	Glycolysis / Gluconeogenesis	7/372	67/8275	0.0300764	0.12255	0.092143	56421/11676/13806/18641/15275/18648/66681	7	Pfkp/Aldoc/Eno1/Pfkl/Hk1/Pgam1/Pgm1
mmu00512	Mucin type O-glycan biosynthesis	4/372	28/8275	0.0350453	0.138209	0.103916	72077/207839/14425/94192	4	Gcnt3/Galnt6/Galnt3/C1galt1
mmu00860	Porphyrin and chlorophyll metabolism	5/372	41/8275	0.0354654	0.138209	0.103916	233016/15159/394432/110006/15368	5	Blvrb/Hccs/Ugt1a7c/Gusb/Hmox1
mmu05219	Bladder cancer	5/372	41/8275	0.0354654	0.138209	0.103916	21825/12575/15200/12550/19645	5	Thbs1/Cdkn1a/Hbegf/Cdh1/Rb1
mmu04923	Regulation of lipolysis in adipocytes	6/372	55/8275	0.0359444	0.138209	0.103916	18710/11514/19092/74769/11555/67469	6	Pik3r3/Adcy8/Prkg2/Pik3cb/Adrb2/Abhd5
mmu04976	Bile secretion	7/372	71/8275	0.0395596	0.147942	0.111235	105243/12349/11514/15357/16835/20525/20778	7	Slc9a3/Car2/Adcy8/Hmgcr/Ldlr/Slc2a1/Scarb1
mmu05214	Glioma	7/372	71/8275	0.0395596	0.147942	0.111235	18710/12575/23882/13197/17873/74769/19645	7	Pik3r3/Cdkn1a/Gadd45g/Gadd45a/Gadd45b/Pik3cb/Rb1
mmu05412	Arrhythmogenic right ventricular cardiomyopathy (ARVC)	7/372	72/8275	0.0422034	0.155696	0.117065	16905/16398/16419/11461/16400/12387/320910	7	Lmna/Itga2/Itgb5/Actb/Itga3/Ctnnb1/Itgb8
mmu05225	Hepatocellular carcinoma	13/372	171/8275	0.0441517	0.160712	0.120836	18710/21813/14859/12575/14860/11461/23882/13197/17873/12387/74769/15368/19645	13	Pik3r3/Tgfbr2/Gsta3/Cdkn1a/Gsta4/Actb/Gadd45g/Gadd45a/Gadd45b/Ctnnb1/Pik3cb/Hmox1/Rb1
mmu05321	Inflammatory bowel disease (IBD)	6/372	59/8275	0.0482011	0.170781	0.128407	16190/21926/16173/21898/20848/16476	6	Il4ra/Tnf/Il18/Tlr4/Stat3/Jun
mmu05146	Amoebiasis	9/372	106/8275	0.0485586	0.170781	0.128407	18710/14268/21926/21898/16774/22330/74769/16782/109711	9	Pik3r3/Fn1/Tnf/Tlr4/Lama3/Vcl/Pik3cb/Lamc2/Actn1
mmu04211	Longevity regulating pathway	8/372	90/8275	0.0487947	0.170781	0.128407	18710/11514/93759/19016/207565/74769/105787/26427	8	Pik3r3/Adcy8/Sirt1/Pparg/Camkk2/Pik3cb/Prkaa1/Creb3l1
mmu04928	Parathyroid hormone synthesis, secretion and action	9/372	107/8275	0.051019	0.176306	0.132561	12575/15200/11514/75547/13653/19227/18805/17387/26427	9	Cdkn1a/Hbegf/Adcy8/Akap13/Egr1/Pthlh/Pld1/Mmp14/Creb3l1
mmu05145	Toxoplasmosis	9/372	108/8275	0.0535601	0.180533	0.135739	193740/21926/21898/15511/16835/16774/20848/30955/16782	9	Hspa1a/Tnf/Tlr4/Hspa1b/Ldlr/Lama3/Stat3/Pik3cg/Lamc2
mmu00030	Pentose phosphate pathway	4/372	32/8275	0.0535648	0.180533	0.135739	56421/11676/18641/66681	4	Pfkp/Aldoc/Pfkl/Pgm1
mmu04931	Insulin resistance	9/372	109/8275	0.0561825	0.187047	0.140637	18710/21926/20848/20525/14583/74769/105787/26427/244416	9	Pik3r3/Tnf/Stat3/Slc2a1/Gfpt1/Pik3cb/Prkaa1/Creb3l1/Ppp1r3b
mmu04014	Ras signaling pathway	16/372	233/8275	0.0600314	0.197361	0.148392	18710/26565/26971/18780/66350/215449/19696/13836/72399/100043507/74769/224105/18805/26970/23871/78405	16	Pik3r3/Pla2g10/Pla2g2f/Pla2g2a/Pla2g12a/Rap1b/Rel/Epha2/Brap/Gm15776/Pik3cb/Pak2/Pld1/Pla2g2e/Ets1/Ntf5
mmu04144	Endocytosis	18/372	270/8275	0.0607265	0.197361	0.148392	58194/193740/21813/16573/15511/16835/98878/12767/58220/211914/107305/215632/20479/68942/19157/18805/76709/71770	18	Sh3kbp1/Hspa1a/Tgfbr2/Kif5b/Hspa1b/Ldlr/Ehd4/Cxcr4/Pard6b/Asap2/Vps37c/Psd4/Vps4b/Chmp2b/Cyth1/Pld1/Arpc2/Ap2b1
mmu05217	Basal cell carcinoma	6/372	63/8275	0.0627561	0.197981	0.148858	12575/12159/23882/13197/17873/12387	6	Cdkn1a/Bmp4/Gadd45g/Gadd45a/Gadd45b/Ctnnb1
mmu04640	Hematopoietic cell lineage	8/372	95/8275	0.0632956	0.197981	0.148858	12527/16190/21926/16398/12505/13136/16400/12484	8	Cd9/Il4ra/Tnf/Itga2/Cd44/Cd55/Itga3/Cd24a
mmu00040	Pentose and glucuronate interconversions	4/372	34/8275	0.0644692	0.197981	0.148858	14187/22235/394432/110006	4	Akr1b8/Ugdh/Ugt1a7c/Gusb
mmu05020	Prion diseases	4/372	34/8275	0.0644692	0.197981	0.148858	193740/14828/13653/20655	4	Hspa1a/Hspa5/Egr1/Sod1
mmu04625	C-type lectin receptor signaling pathway	9/372	112/8275	0.0645433	0.197981	0.148858	13654/18710/12051/21926/12795/13655/74769/16476/18019	9	Egr2/Pik3r3/Bcl3/Tnf/Plk3/Egr3/Pik3cb/Jun/Nfatc2
mmu00520	Amino sugar and nucleotide sugar metabolism	5/372	49/8275	0.0677192	0.205415	0.154447	22235/14583/12764/15275/66681	5	Ugdh/Gfpt1/Cmas/Hk1/Pgm1
mmu00591	Linoleic acid metabolism	5/372	50/8275	0.0726083	0.217825	0.163778	26565/26971/18780/66350/26970	5	Pla2g10/Pla2g2f/Pla2g2a/Pla2g12a/Pla2g2e
mmu05226	Gastric cancer	11/372	150/8275	0.0747198	0.219887	0.165329	18710/21813/12575/23882/13197/17873/12387/12550/67709/74769/19645	11	Pik3r3/Tgfbr2/Cdkn1a/Gadd45g/Gadd45a/Gadd45b/Ctnnb1/Cdh1/Reg4/Pik3cb/Rb1
mmu04621	NOD-like receptor signaling pathway	12/372	168/8275	0.0755097	0.219887	0.165329	72512/21926/69146/16173/21898/14825/383619/16476/268973/22334/21929/66724	12	Tmem173/Tnf/Gsdmd/Il18/Tlr4/Cxcl1/Aim2/Jun/Nlrc4/Vdac2/Tnfaip3/Tab3
mmu04218	Cellular senescence	13/372	186/8275	0.0757121	0.219887	0.165329	12334/18710/21813/12575/93759/23882/13197/17873/74769/19645/23871/18019/22334	13	Capn2/Pik3r3/Tgfbr2/Cdkn1a/Sirt1/Gadd45g/Gadd45a/Gadd45b/Pik3cb/Rb1/Ets1/Nfatc2/Vdac2
mmu04620	Toll-like receptor signaling pathway	8/372	99/8275	0.0766455	0.220255	0.165605	18710/21926/21898/15945/74769/16476/21897/26398	8	Pik3r3/Tnf/Tlr4/Cxcl10/Pik3cb/Jun/Tlr1/Map2k4
mmu04350	TGF-beta signaling pathway	7/372	84/8275	0.0828992	0.235745	0.177252	21825/21813/21926/12159/17131/51792/14313	7	Thbs1/Tgfbr2/Tnf/Bmp4/Smad7/Ppp2r1a/Fst
mmu05142	Chagas disease (American trypanosomiasis)	8/372	101/8275	0.0839091	0.236156	0.177561	18710/21813/21926/21898/74769/16476/51792/26398	8	Pik3r3/Tgfbr2/Tnf/Tlr4/Pik3cb/Jun/Ppp2r1a/Map2k4
mmu05162	Measles	10/372	136/8275	0.0854175	0.237949	0.178909	18710/193740/21898/15511/20848/74769/13665/21933/21929/13666	10	Pik3r3/Hspa1a/Tlr4/Hspa1b/Stat3/Pik3cb/Eif2s1/Tnfrsf10b/Tnfaip3/Eif2ak3
mmu04071	Sphingolipid signaling pathway	9/372	122/8275	0.097855	0.269787	0.202847	18710/21926/11886/19878/74769/51792/18805/26932/545975	9	Pik3r3/Tnf/Asah1/Rock2/Pik3cb/Ppp2r1a/Pld1/Ppp2r5e/Cers3
mmu04920	Adipocytokine signaling pathway	6/372	71/8275	0.098823	0.269787	0.202847	21926/74205/20848/20525/207565/105787	6	Tnf/Acsl3/Stat3/Slc2a1/Camkk2/Prkaa1
mmu04610	Complement and coagulation cascades	7/372	88/8275	0.100196	0.270827	0.20363	12759/18791/18793/12630/14067/13136/14066	7	Clu/Plat/Plaur/Cfi/F5/Cd55/F3
mmu00590	Arachidonic acid metabolism	7/372	89/8275	0.104807	0.279692	0.210294	26565/26971/18780/66350/54486/14775/26970	7	Pla2g10/Pla2g2f/Pla2g2a/Pla2g12a/Hpgds/Gpx1/Pla2g2e
mmu04611	Platelet activation	9/372	124/8275	0.105525	0.279692	0.210294	18710/11514/16398/11461/215449/19092/30955/19878/74769	9	Pik3r3/Adcy8/Itga2/Actb/Rap1b/Prkg2/Pik3cg/Rock2/Pik3cb
mmu04392	Hippo signaling pathway - multiple species	3/372	26/8275	0.109381	0.284781	0.214121	21679/68473/232157	3	Tead4/Mob1b/Mob1a
mmu04912	GnRH signaling pathway	7/372	90/8275	0.109531	0.284781	0.214121	15200/11514/13653/16476/18805/17387/26398	7	Hbegf/Adcy8/Egr1/Jun/Pld1/Mmp14/Map2k4
mmu05163	Human cytomegalovirus infection	16/372	256/8275	0.113661	0.292731	0.220098	18710/72512/12575/19219/11514/21926/75547/20848/12767/12387/100043507/19878/74769/19645/26427/18019	16	Pik3r3/Tmem173/Cdkn1a/Ptger4/Adcy8/Tnf/Akap13/Stat3/Cxcr4/Ctnnb1/Gm15776/Rock2/Pik3cb/Rb1/Creb3l1/Nfatc2
mmu01522	Endocrine resistance	7/372	93/8275	0.124368	0.317313	0.238581	18710/12575/15200/11514/74769/16476/19645	7	Pik3r3/Cdkn1a/Hbegf/Adcy8/Pik3cb/Jun/Rb1
mmu03060	Protein export	3/372	28/8275	0.129259	0.326739	0.245668	14828/66212/100101806	3	Hspa5/Sec61b/Srp54c

## Sheet: KEGG_Up in Lgr5
ID	Description	GeneRatio	BgRatio	pvalue	p.adjust	qvalue	geneID	Count	geneSymbol
mmu04151	PI3K-Akt signaling pathway	20/126	358/8275	3.93739e-07	8.85912e-05	6.58994e-05	18590/12571/13836/12841/16779/21825/12977/17863/208647/17869/18414/12043/18607/16001/12845/16002/11601/21826/104099/11651	20	Pdgfa/Cdk6/Epha2/Col9a3/Lamb2/Thbs1/Csf1/Myb/Creb3l2/Myc/Osmr/Bcl2/Pdpk1/Igf1r/Comp/Igf2/Angpt2/Thbs2/Itga9/Akt1
mmu05322	Systemic lupus erythematosus	10/126	143/8275	6.04934e-05	0.00415097	0.00308774	319156/319157/97122/326619/14961/360198/320332/14969/319172/14960	10	Hist1h4d/Hist1h4f/Hist2h4/Hist1h4a/H2-Ab1/Hist1h3a/Hist4h4/H2-Eb1/Hist1h2ab/H2-Aa
mmu05224	Breast cancer	10/126	147/8275	7.64095e-05	0.00415097	0.00308774	12571/17869/57265/16001/107986/18129/12190/14369/18128/11651	10	Cdk6/Myc/Fzd2/Igf1r/Ddb2/Notch2/Brca2/Fzd7/Notch1/Akt1
mmu05144	Malaria	6/126	49/8275	9.04971e-05	0.00415097	0.00308774	15894/21825/12845/81897/21826/12520	6	Icam1/Thbs1/Comp/Tlr9/Thbs2/Cd81
mmu05166	Human T-cell leukemia virus 1 infection	14/126	282/8275	9.22438e-05	0.00415097	0.00308774	18590/14961/15894/18971/14969/17863/14960/14283/17869/57265/67967/14369/11651/13654	14	Pdgfa/H2-Ab1/Icam1/Pold1/H2-Eb1/Myb/H2-Aa/Fosl1/Myc/Fzd2/Pold3/Fzd7/Akt1/Egr2
mmu04510	Focal adhesion	11/126	199/8275	0.000214515	0.00665448	0.00495	18590/12841/16779/21825/12043/18607/16001/12845/21826/104099/11651	11	Pdgfa/Col9a3/Lamb2/Thbs1/Bcl2/Pdpk1/Igf1r/Comp/Thbs2/Itga9/Akt1
mmu05145	Toxoplasmosis	8/126	108/8275	0.000227856	0.00665448	0.00495	14961/16779/14969/14960/12043/18607/12265/11651	8	H2-Ab1/Lamb2/H2-Eb1/H2-Aa/Bcl2/Pdpk1/Ciita/Akt1
mmu04512	ECM-receptor interaction	7/126	83/8275	0.000255457	0.00665448	0.00495	12841/16779/21825/12505/12845/21826/104099	7	Col9a3/Lamb2/Thbs1/Cd44/Comp/Thbs2/Itga9
mmu05205	Proteoglycans in cancer	11/126	204/8275	0.000266179	0.00665448	0.00495	21825/12505/17869/57265/18607/21859/16001/14369/16002/319757/11651	11	Thbs1/Cd44/Myc/Fzd2/Pdpk1/Timp3/Igf1r/Fzd7/Igf2/Smo/Akt1
mmu04640	Hematopoietic cell lineage	7/126	95/8275	0.000584826	0.0131586	0.00978815	14961/14969/12977/14960/12505/12479/21832	7	H2-Ab1/H2-Eb1/Csf1/H2-Aa/Cd44/Cd1d1/Thpo
mmu04115	p53 signaling pathway	6/126	71/8275	0.000705601	0.0144327	0.0107359	58801/12571/21825/12043/107986/75747	6	Pmaip1/Cdk6/Thbs1/Bcl2/Ddb2/Sesn3
mmu05206	MicroRNAs in cancer	12/126	281/8275	0.00114633	0.0200269	0.0148972	18590/12571/21825/12505/67849/17869/12043/21859/18129/13433/18128/16765	12	Pdgfa/Cdk6/Thbs1/Cd44/Cdca5/Myc/Bcl2/Timp3/Notch2/Dnmt1/Notch1/Stmn1
mmu05225	Hepatocellular carcinoma	9/126	171/8275	0.00115711	0.0200269	0.0148972	12571/17869/57265/16001/107986/14369/77044/16002/11651	9	Cdk6/Myc/Fzd2/Igf1r/Ddb2/Fzd7/Arid2/Igf2/Akt1
mmu05161	Hepatitis B	8/126	143/8275	0.00147701	0.0232752	0.0173135	12571/208647/17869/12043/12364/107986/11651/13654	8	Cdk6/Creb3l2/Myc/Bcl2/Casp12/Ddb2/Akt1/Egr2
mmu05150	Staphylococcus aureus infection	5/126	56/8275	0.00155168	0.0232752	0.0173135	14961/15894/14969/12630/14960	5	H2-Ab1/Icam1/H2-Eb1/Cfi/H2-Aa
mmu05210	Colorectal cancer	6/126	88/8275	0.00216445	0.0304376	0.0226413	58801/17869/12043/107986/11651/17685	6	Pmaip1/Myc/Bcl2/Ddb2/Akt1/Msh2
mmu05169	Epstein-Barr virus infection	10/126	230/8275	0.00260586	0.0338881	0.025208	12571/14961/15894/14969/14960/12505/17869/12043/107986/11651	10	Cdk6/H2-Ab1/Icam1/H2-Eb1/H2-Aa/Cd44/Myc/Bcl2/Ddb2/Akt1
mmu05222	Small cell lung cancer	6/126	92/8275	0.00271105	0.0338881	0.025208	12571/16779/17869/12043/107986/11651	6	Cdk6/Lamb2/Myc/Bcl2/Ddb2/Akt1
mmu05215	Prostate cancer	6/126	97/8275	0.00353281	0.0418359	0.03112	18590/208647/12043/18607/16001/11651	6	Pdgfa/Creb3l2/Bcl2/Pdpk1/Igf1r/Akt1
mmu05165	Human papillomavirus infection	13/126	370/8275	0.00404939	0.0445169	0.0331143	12571/12841/16779/21825/208647/57265/18129/14369/18128/12845/21826/104099/11651	13	Cdk6/Col9a3/Lamb2/Thbs1/Creb3l2/Fzd2/Notch2/Fzd7/Notch1/Comp/Thbs2/Itga9/Akt1
mmu03430	Mismatch repair	3/126	22/8275	0.00429632	0.0445169	0.0331143	18971/67967/17685	3	Pold1/Pold3/Msh2
mmu05214	Glioma	5/126	71/8275	0.00441326	0.0445169	0.0331143	18590/12571/16001/107986/11651	5	Pdgfa/Cdk6/Igf1r/Ddb2/Akt1
mmu05218	Melanoma	5/126	72/8275	0.00468587	0.0445169	0.0331143	18590/12571/16001/107986/11651	5	Pdgfa/Cdk6/Igf1r/Ddb2/Akt1
mmu04972	Pancreatic secretion	6/126	103/8275	0.00474847	0.0445169	0.0331143	20496/23844/16535/229933/18946/232680	6	Slc12a2/Clca1/Kcnq1/Clca2/Pnliprp1/Cpa2
mmu04010	MAPK signaling pathway	11/126	294/8275	0.00509295	0.0451295	0.03357	18590/13836/12977/17869/16001/16002/14013/11601/63953/11651/16765	11	Pdgfa/Epha2/Csf1/Myc/Igf1r/Igf2/Mecom/Angpt2/Dusp10/Akt1/Stmn1
mmu04066	HIF-1 signaling pathway	6/126	105/8275	0.00521497	0.0451295	0.03357	13614/22041/12043/16001/11601/11651	6	Edn1/Trf/Bcl2/Igf1r/Angpt2/Akt1
mmu05152	Tuberculosis	8/126	178/8275	0.00569927	0.0467322	0.0347622	14961/20698/14969/14960/12043/81897/12265/11651	8	H2-Ab1/Sphk1/H2-Eb1/H2-Aa/Bcl2/Tlr9/Ciita/Akt1
mmu05220	Chronic myeloid leukemia	5/126	76/8275	0.00589678	0.0467322	0.0347622	12571/17869/107986/14013/11651	5	Cdk6/Myc/Ddb2/Mecom/Akt1
mmu05310	Asthma	3/126	25/8275	0.00620713	0.0467322	0.0347622	14961/14969/14960	3	H2-Ab1/H2-Eb1/H2-Aa
mmu01524	Platinum drug resistance	5/126	77/8275	0.00623096	0.0467322	0.0347622	58801/12043/18607/11651/17685	5	Pmaip1/Bcl2/Pdpk1/Akt1/Msh2
mmu04919	Thyroid hormone signaling pathway	6/126	115/8275	0.0080658	0.0584188	0.0434554	17869/18607/20502/18129/18128/11651	6	Myc/Pdpk1/Slc16a2/Notch2/Notch1/Akt1
mmu05323	Rheumatoid arthritis	5/126	83/8275	0.00852034	0.0584188	0.0434554	14961/15894/14969/12977/14960	5	H2-Ab1/Icam1/H2-Eb1/Csf1/H2-Aa
mmu05203	Viral carcinogenesis	9/126	231/8275	0.00856809	0.0584188	0.0434554	319156/319157/97122/326619/58801/12571/320332/208647/13654	9	Hist1h4d/Hist1h4f/Hist2h4/Hist1h4a/Pmaip1/Cdk6/Hist4h4/Creb3l2/Egr2
mmu04658	Th1 and Th2 cell differentiation	5/126	87/8275	0.0103358	0.0683988	0.0508791	14961/14969/14960/18129/18128	5	H2-Ab1/H2-Eb1/H2-Aa/Notch2/Notch1
mmu05034	Alcoholism	8/126	199/8275	0.0108701	0.069879	0.0519802	319156/319157/97122/326619/360198/320332/319172/208647	8	Hist1h4d/Hist1h4f/Hist2h4/Hist1h4a/Hist1h3a/Hist4h4/Hist1h2ab/Creb3l2
mmu05213	Endometrial cancer	4/126	58/8275	0.0115413	0.0702252	0.0522377	17869/18607/107986/11651	4	Myc/Pdpk1/Ddb2/Akt1
mmu00430	Taurine and hypotaurine metabolism	2/126	11/8275	0.0115636	0.0702252	0.0522377	12583/14417	2	Cdo1/Gad2
mmu04211	Longevity regulating pathway	5/126	90/8275	0.0118603	0.0702252	0.0522377	208647/77683/16001/75747/11651	5	Creb3l2/Ehmt1/Igf1r/Sesn3/Akt1
mmu04215	Apoptosis - multiple species	3/126	32/8275	0.0123919	0.0714915	0.0531796	58801/51800/12043	3	Pmaip1/Bok/Bcl2
mmu01522	Endocrine resistance	5/126	93/8275	0.0135311	0.0758582	0.0564278	12043/16001/18129/18128/11651	5	Bcl2/Igf1r/Notch2/Notch1/Akt1
mmu05164	Influenza A	7/126	168/8275	0.0140699	0.0758582	0.0564278	14961/15894/14969/14960/117198/12265/11651	7	H2-Ab1/Icam1/H2-Eb1/H2-Aa/Ivns1abp/Ciita/Akt1
mmu04015	Rap1 signaling pathway	8/126	209/8275	0.0142955	0.0758582	0.0564278	18590/13836/21825/12977/16001/11601/18760/11651	8	Pdgfa/Epha2/Thbs1/Csf1/Igf1r/Angpt2/Prkd1/Akt1
mmu04514	Cell adhesion molecules (CAMs)	7/126	169/8275	0.0144973	0.0758582	0.0564278	14961/15894/14969/52118/14960/104099/12560	7	H2-Ab1/Icam1/H2-Eb1/Pvr/H2-Aa/Itga9/Cdh3
mmu05217	Basal cell carcinoma	4/126	63/8275	0.0152924	0.0781998	0.0581697	57265/107986/14369/319757	4	Fzd2/Ddb2/Fzd7/Smo
mmu03030	DNA replication	3/126	35/8275	0.0158218	0.079109	0.058846	18971/67967/17219	3	Pold1/Pold3/Mcm6
mmu05223	Non-small cell lung cancer	4/126	66/8275	0.0178726	0.0863188	0.0642091	12571/18607/107986/11651	4	Cdk6/Pdpk1/Ddb2/Akt1
mmu04916	Melanogenesis	5/126	100/8275	0.018031	0.0863188	0.0642091	13614/208647/57265/13190/14369	5	Edn1/Creb3l2/Fzd2/Dct/Fzd7
mmu04145	Phagosome	7/126	181/8275	0.0203748	0.0955068	0.0710437	14961/21825/22154/14969/14960/12845/21826	7	H2-Ab1/Thbs1/Tubb5/H2-Eb1/H2-Aa/Comp/Thbs2
mmu04940	Type I diabetes mellitus	4/126	70/8275	0.0217124	0.0979009	0.0728245	14961/14969/14960/14417	4	H2-Ab1/H2-Eb1/H2-Aa/Gad2
mmu05418	Fluid shear stress and atherosclerosis	6/126	143/8275	0.0217558	0.0979009	0.0728245	18590/13614/15894/63873/12043/11651	6	Pdgfa/Edn1/Icam1/Trpv4/Bcl2/Akt1
mmu03440	Homologous recombination	3/126	41/8275	0.0241314	0.106462	0.0791929	18971/67967/12190	3	Pold1/Pold3/Brca2
mmu04668	TNF signaling pathway	5/126	110/8275	0.0260254	0.109823	0.0816928	13614/15894/12977/208647/11651	5	Edn1/Icam1/Csf1/Creb3l2/Akt1
mmu05226	Gastric cancer	6/126	150/8275	0.0267538	0.109823	0.0816928	17869/12043/57265/107986/14369/11651	6	Myc/Bcl2/Fzd2/Ddb2/Fzd7/Akt1
mmu05212	Pancreatic cancer	4/126	75/8275	0.0271733	0.109823	0.0816928	12571/107986/12190/11651	4	Cdk6/Ddb2/Brca2/Akt1
mmu03420	Nucleotide excision repair	3/126	43/8275	0.0273337	0.109823	0.0816928	18971/67967/107986	3	Pold1/Pold3/Ddb2
mmu04672	Intestinal immune network for IgA production	3/126	43/8275	0.0273337	0.109823	0.0816928	14961/14969/14960	3	H2-Ab1/H2-Eb1/H2-Aa
mmu04340	Hedgehog signaling pathway	3/126	44/8275	0.0290157	0.114536	0.0851986	12043/319757/117606	3	Bcl2/Smo/Boc
mmu01521	EGFR tyrosine kinase inhibitor resistance	4/126	80/8275	0.0333871	0.129519	0.0963438	18590/12043/16001/11651	4	Pdgfa/Bcl2/Igf1r/Akt1
mmu04330	Notch signaling pathway	3/126	49/8275	0.0382283	0.143394	0.106665	207521/18129/18128	3	Dtx4/Notch2/Notch1
mmu04071	Sphingolipid signaling pathway	5/126	122/8275	0.0382385	0.143394	0.106665	20698/11539/12043/18607/11651	5	Sphk1/Adora1/Bcl2/Pdpk1/Akt1
mmu04630	JAK-STAT signaling pathway	6/126	165/8275	0.0398999	0.145995	0.1086	18590/17869/18414/12043/11651/21832	6	Pdgfa/Myc/Osmr/Bcl2/Akt1/Thpo
mmu00270	Cysteine and methionine metabolism	3/126	50/8275	0.0402296	0.145995	0.1086	12583/12411/13433	3	Cdo1/Cbs/Dnmt1
mmu05416	Viral myocarditis	4/126	88/8275	0.0449229	0.160439	0.119344	14961/15894/14969/14960	4	H2-Ab1/Icam1/H2-Eb1/H2-Aa
mmu04140	Autophagy - animal	5/126	130/8275	0.0480488	0.166551	0.123891	12043/18607/16001/73683/11651	5	Bcl2/Pdpk1/Igf1r/Atg16l2/Akt1
mmu04974	Protein digestion and absorption	4/126	90/8275	0.0481147	0.166551	0.123891	12841/16535/57442/232680	4	Col9a3/Kcnq1/Kcne3/Cpa2
mmu04612	Antigen processing and presentation	4/126	91/8275	0.0497568	0.169625	0.126177	14961/14969/14960/12265	4	H2-Ab1/H2-Eb1/H2-Aa/Ciita
mmu05032	Morphine addiction	4/126	92/8275	0.0514295	0.17232	0.128182	11539/16524/14407/54393	4	Adora1/Kcnj9/Gabrg3/Gabbr1
mmu04915	Estrogen signaling pathway	5/126	133/8275	0.0520789	0.17232	0.128182	208647/12043/16524/54393/11651	5	Creb3l2/Bcl2/Kcnj9/Gabbr1/Akt1
mmu04210	Apoptosis	5/126	136/8275	0.0563017	0.183593	0.136567	58801/12043/12364/18607/11651	5	Pmaip1/Bcl2/Casp12/Pdpk1/Akt1
mmu04550	Signaling pathways regulating pluripotency of stem cells	5/126	137/8275	0.0577522	0.185632	0.138084	17869/57265/16001/14369/11651	5	Myc/Fzd2/Igf1r/Fzd7/Akt1
mmu05202	Transcriptional misregulation in cancer	6/126	183/8275	0.060347	0.189195	0.140734	18590/360198/17869/16001/107986/18612	6	Pdgfa/Hist1h3a/Myc/Igf1r/Ddb2/Etv4
mmu05321	Inflammatory bowel disease (IBD)	3/126	59/8275	0.0605423	0.189195	0.140734	14961/14969/14960	3	H2-Ab1/H2-Eb1/H2-Aa
mmu04014	Ras signaling pathway	7/126	233/8275	0.0647589	0.199599	0.148474	18590/13836/12977/16001/16002/11601/11651	7	Pdgfa/Epha2/Csf1/Igf1r/Igf2/Angpt2/Akt1
mmu04933	AGE-RAGE signaling pathway in diabetic complications	4/126	100/8275	0.0659055	0.200388	0.149061	13614/15894/12043/11651	4	Edn1/Icam1/Bcl2/Akt1
mmu05330	Allograft rejection	3/126	64/8275	0.0735335	0.220009	0.163656	14961/14969/14960	3	H2-Ab1/H2-Eb1/H2-Aa
mmu04310	Wnt signaling pathway	5/126	148/8275	0.0751148	0.220009	0.163656	14283/17869/57265/14369/106042	5	Fosl1/Myc/Fzd2/Fzd7/Prickle1
mmu01523	Antifolate resistance	2/126	30/8275	0.0758839	0.220009	0.163656	20425/11684	2	Shmt1/Alox12
mmu05332	Graft-versus-host disease	3/126	65/8275	0.0762698	0.220009	0.163656	14961/14969/14960	3	H2-Ab1/H2-Eb1/H2-Aa
mmu05140	Leishmaniasis	3/126	67/8275	0.0818753	0.233189	0.17346	14961/14969/14960	3	H2-Ab1/H2-Eb1/H2-Aa
mmu04150	mTOR signaling pathway	5/126	153/8275	0.083851	0.234613	0.174519	57265/18607/16001/14369/11651	5	Fzd2/Pdpk1/Igf1r/Fzd7/Akt1
mmu04931	Insulin resistance	4/126	109/8275	0.0844605	0.234613	0.174519	26458/208647/18607/11651	4	Slc27a2/Creb3l2/Pdpk1/Akt1
mmu04725	Cholinergic synapse	4/126	113/8275	0.0934477	0.255217	0.189846	208647/16535/12043/11651	4	Creb3l2/Kcnq1/Bcl2/Akt1
mmu05020	Prion diseases	2/126	34/8275	0.0941467	0.255217	0.189846	12364/18128	2	Casp12/Notch1
mmu04924	Renin secretion	3/126	72/8275	0.096635	0.258844	0.192543	23844/11539/229933	3	Clca1/Adora1/Clca2
mmu03410	Base excision repair	2/126	35/8275	0.0988936	0.261777	0.194726	18971/67967	2	Pold1/Pold3
mmu05143	African trypanosomiasis	2/126	36/8275	0.103707	0.271326	0.201828	15894/81897	2	Icam1/Tlr9
mmu05216	Thyroid cancer	2/126	37/8275	0.108583	0.280817	0.208889	17869/107986	2	Myc/Ddb2
mmu05320	Autoimmune thyroid disease	3/126	79/8275	0.118954	0.304144	0.22624	14961/14969/14960	3	H2-Ab1/H2-Eb1/H2-Aa
mmu00260	Glycine	serine and threonine metabolism	2/126	40/8275	0.123559	0.312369	0.232359	12411/20425	2	Cbs/Shmt1
mmu04152	AMPK signaling pathway	4/126	126/8275	0.125584	0.313961	0.233543	208647/18607/16001/11651	4	Creb3l2/Pdpk1/Igf1r/Akt1
mmu05219	Bladder cancer	2/126	41/8275	0.128658	0.318111	0.23663	21825/17869	2	Thbs1/Myc
mmu04380	Osteoclast differentiation	4/126	128/8275	0.1309	0.320137	0.238137	12977/14283/14200/11651	4	Csf1/Fosl1/Fhl2/Akt1

## Sheet: Gene_lists
Notch1_ALL	Notch1_Exclusive		Lgr5_ALL	Lgr5_Exclusive		Common
Abhd5	Abhd5		Adora1	Adora1		Cd44
Ablim1	Ablim1		Akt1	Akt1		Cfi
Acsl3	Acsl3		Alox12	Alox12		Dusp10
Actb	Actb		Angpt2	Angpt2		Edn1
Actn1	Actn1		Arid2	Arid2		Egr2
Adcy8	Adcy8		Atg16l2	Atg16l2		Epha2
Adrb2	Adrb2		Bcl2	Bcl2		Etv4
Agpat5	Agpat5		Boc	Boc		Fosl1
Agps	Agps		Bok	Bok		Pmaip1
Aim2	Aim2		Brca2	Brca2		Thbs1
Akap13	Akap13		Casp12	Casp12		Timp3
Akr1b8	Akr1b8		Cbs	Cbs		Trf
Aldoc	Aldoc		Cd1d1	Cd1d1
Ap2b1	Ap2b1		Cd44	Cd81
Ap3s1	Ap3s1		Cd81	Cdca5
Areg	Areg		Cdca5	Cdh3
Arpc2	Arpc2		Cdh3	Cdk6
Asah1	Asah1		Cdk6	Cdo1
Asap2	Asap2		Cdo1	Ciita
Atf3	Atf3		Cfi	Clca1
Atg9b	Atg9b		Ciita	Clca2
Atp2a3	Atp2a3		Clca1	Col9a3
Atp6v0a1	Atp6v0a1		Clca2	Comp
Atp7a	Atp7a		Col9a3	Cpa2
Bcl3	Bcl3		Comp	Creb3l2
Birc5	Birc5		Cpa2	Csf1
Blnk	Blnk		Creb3l2	Dct
Blvrb	Blvrb		Csf1	Ddb2
Bmp4	Bmp4		Dct	Dnmt1
Brap	Brap		Ddb2	Dtx4
C1galt1	C1galt1		Dnmt1	Ehmt1
Camkk2	Camkk2		Dtx4	Fhl2
Capn2	Capn2		Dusp10	Fzd2
Car2	Car2		Edn1	Fzd7
Ccng2	Ccng2		Egr2	Gabbr1
Cd24a	Cd24a		Ehmt1	Gabrg3
Cd44	Cd55		Epha2	Gad2
Cd55	Cd9		Etv4	H2-Aa
Cd9	Cdh1		Fhl2	H2-Ab1
Cdh1	Cdkn1a		Fosl1	H2-Eb1
Cdkn1a	Cers3		Fzd2	Hist1h2ab
Cers3	Cgnl1		Fzd7	Hist1h3a
Cfi	Chad		Gabbr1	Hist1h4a
Cgnl1	Chmp2b		Gabrg3	Hist1h4d
Chad	Ckap4		Gad2	Hist1h4f
Chmp2b	Cldn2		H2-Aa	Hist2h4
Ckap4	Cldn4		H2-Ab1	Hist4h4
Cldn2	Clu		H2-Eb1	Icam1
Cldn4	Cmas		Hist1h2ab	Igf1r
Clu	Creb3l1		Hist1h3a	Igf2
Cmas	Ctnnb1		Hist1h4a	Itga9
Creb3l1	Ctnnd1		Hist1h4d	Ivns1abp
Ctnnb1	Ctse		Hist1h4f	Kcne3
Ctnnd1	Ctsh		Hist2h4	Kcnj9
Ctse	Ctsl		Hist4h4	Kcnq1
Ctsh	Cxcl1		Icam1	Lamb2
Ctsl	Cxcl10		Igf1r	Mcm6
Cxcl1	Cxcr4		Igf2	Mecom
Cxcl10	Cybrd1		Itga9	Msh2
Cxcr4	Cyfip1		Ivns1abp	Myb
Cybrd1	Cyp51		Kcne3	Myc
Cyfip1	Cyth1		Kcnj9	Notch1
Cyp51	Ddit3		Kcnq1	Notch2
Cyth1	Derl2		Lamb2	Osmr
Ddit3	Diaph1		Mcm6	Pdgfa
Derl2	Dnajc10		Mecom	Pdpk1
Diaph1	Dpysl2		Msh2	Pnliprp1
Dnajc10	Duox2		Myb	Pold1
Dpysl2	Duoxa2		Myc	Pold3
Duox2	Dusp4		Notch1	Prickle1
Duoxa2	Dusp5		Notch2	Prkd1
Dusp10	Dusp6		Osmr	Pvr
Dusp4	Dusp8		Pdgfa	Sesn3
Dusp5	Dusp9		Pdpk1	Shmt1
Dusp6	Efnb2		Pmaip1	Slc12a2
Dusp8	Egln3		Pnliprp1	Slc16a2
Dusp9	Egr1		Pold1	Slc27a2
Edn1	Egr3		Pold3	Smo
Efnb2	Ehd4		Prickle1	Sphk1
Egln3	Eif2ak3		Prkd1	Stmn1
Egr1	Eif2s1		Pvr	Thbs2
Egr2	Elk4		Sesn3	Thpo
Egr3	Eno1		Shmt1	Tlr9
Ehd4	Epha4		Slc12a2	Trpv4
Eif2ak3	Ets1		Slc16a2	Tubb5
Eif2s1	Etv5		Slc27a2
Elk4	Ezr		Smo
Eno1	F11r		Sphk1
Epha2	F3		Stmn1
Epha4	F5		Thbs1
Ets1	Fdft1		Thbs2
Etv4	Flna		Thpo
Etv5	Flnb		Timp3
Ezr	Fn1		Tlr9
F11r	Fst		Trf
F3	Gadd45a		Trpv4
F5	Gadd45b		Tubb5
Fdft1	Gadd45g
Flna	Galnt3
Flnb	Galnt6
Fn1	Gclm
Fosl1	Gcnt3
Fst	Gfpt1
Gadd45a	Gm15776
Gadd45b	Gns
Gadd45g	Gpcpd1
Galnt3	Gpx1
Galnt6	Gsdmd
Gclm	Gsn
Gcnt3	Gsr
Gfpt1	Gsta3
Gm15776	Gsta4
Gns	Gusb
Gpcpd1	Hbegf
Gpx1	Hccs
Gsdmd	Hif1a
Gsn	Hk1
Gsr	Hmgcr
Gsta3	Hmgcs1
Gsta4	Hmox1
Gusb	Hoxa9
Hbegf	Hpgds
Hccs	Hpse
Hif1a	Hsp90b1
Hk1	Hspa1a
Hmgcr	Hspa1b
Hmgcs1	Hyal1
Hmox1	Idh1
Hoxa9	Ifit1bl1
Hpgds	Il18
Hpse	Il33
Hsp90b1	Il4ra
Hspa1a	Iqgap1
Hspa1b	Itga2
Hyal1	Itga3
Idh1	Itgb5
Ifit1bl1	Itgb8
Il18	Jun
Il33	Kif5b
Il4ra	Klra4
Iqgap1	Krt18
Itga2	Krt23
Itga3	Lama3
Itgb5	Lamc2
Itgb8	Lamp1
Jun	Lcn2
Kif5b	Ldlr
Klra4	Lgmn
Krt18	Lipa
Krt23	Litaf
Lama3	Lmna
Lamc2	Lmo7
Lamp1	Lpcat2
Lcn2	Lpcat4
Ldlr	Map2k4
Lgmn	Mboat1
Lipa	Mboat2
Litaf	Micall2
Lmna	Mmp14
Lmo7	Mob1a
Lpcat2	Mob1b
Lpcat4	Msmo1
Map2k4	Mvd
Mboat1	Myl7
Mboat2	Mylip
Micall2	Nfatc2
Mmp14	Nfkbiz
Mob1a	Nkd1
Mob1b	Nlrc4
Msmo1	Nox1
Mvd	Npc1
Myl7	Npnt
Mylip	Nr4a1
Nfatc2	Nr4a3
Nfkbiz	Nrg4
Nkd1	Ntf5
Nlrc4	Nupr1
Nox1	Nus1
Npc1	Pak2
Npnt	Pard6b
Nr4a1	Pcsk9
Nr4a3	Pfkl
Nrg4	Pfkp
Ntf5	Pgam1
Nupr1	Pgm1
Nus1	Pik3cb
Pak2	Pik3cg
Pard6b	Pik3r3
Pcsk9	Pla2g10
Pfkl	Pla2g12a
Pfkp	Pla2g2a
Pgam1	Pla2g2e
Pgm1	Pla2g2f
Pik3cb	Plat
Pik3cg	Plaur
Pik3r3	Pld1
Pla2g10	Plk2
Pla2g12a	Plk3
Pla2g2a	Pparg
Pla2g2e	Ppp1r15a
Pla2g2f	Ppp1r3b
Plat	Ppp2r1a
Plaur	Ppp2r5e
Pld1	Prkaa1
Plk2	Prkg2
Plk3	Psapl1
Pmaip1	Psd4
Pparg	Psmd14
Ppp1r15a	Psmd8
Ppp1r3b	Ptger4
Ppp2r1a	Pthlh
Ppp2r5e	Ptprj
Prkaa1	Rab14
Prkg2	Rab27b
Psapl1	Rap1b
Psd4	Rb1
Psmd14	Reg4
Psmd8	Rel
Ptger4	Robo1
Pthlh	Rock2
Ptprj	Rragc
Rab14	Runx1
Rab27b	S100g
Rap1b	Sat1
Rb1	Scarb1
Reg4	Scd1
Rel	Scd2
Robo1	Sdc1
Rock2	Sec61b
Rragc	Sema6a
Runx1	2008-09-01
S100g	Serpinb5
Sat1	Sh3kbp1
Scarb1	Sirt1
Scd1	Slc16a3
Scd2	Slc26a9
Sdc1	Slc2a1
Sec61b	Slc9a3
Sema6a	Slit2
2008-09-01	Smad7
Serpinb5	Sod1
Sh3kbp1	Sqle
Sirt1	Srgap1
Slc16a3	Srgap2
Slc26a9	Srp54c
Slc2a1	Srsf1
Slc9a3	Stat3
Slit2	Tab3
Smad7	Tead4
Sod1	Tff1
Sqle	Tgfbr2
Srgap1	Tlr1
Srgap2	Tlr4
Srp54c	Tmem173
Srsf1	Tmprss2
Stat3	Tnf
Tab3	Tnfaip3
Tead4	Tnfrsf10b
Tff1	Tnfrsf11b
Tgfbr2	Tnnt2
Thbs1	Tpcn2
Timp3	Tpm1
Tlr1	Tpm4
Tlr4	Trp53bp2
Tmem173	Tspo
Tmprss2	Tuba4a
Tnf	Tusc3
Tnfaip3	Ugdh
Tnfrsf10b	Ugt1a7c
Tnfrsf11b	Ugt8a
Tnnt2	Vcl
Tpcn2	Vdac2
Tpm1	Vmp1
Tpm4	Vps37c
Trf	Vps4b
Trp53bp2	Zmpste24
Tspo	Zyx
Tuba4a
Tusc3
Ugdh
Ugt1a7c
Ugt8a
Vcl
Vdac2
Vmp1
Vps37c
Vps4b
Zmpste24
Zyx
