# Supplementary material for: Lineage tracing of Notch1-expressing cells in intestinal tumours reveals a distinct population of cancer stem cells
Source: Sci Rep. 2019 Jan 29;9:888. doi: 10.1038/s41598-018-37301-3 (PMC6351556; doi:10.1038/s41598-018-37301-3)
Supplement: Supplementary file 3 — Supplementary Table 2 [file 41598_2018_37301_MOESM3_ESM.xlsx]

## Sheet: Sheet1
Gene	Forward	Reverse	Product size (bp)
B-actin	GGTGACGAGGCCCAGAGCAAGA	CGACCAGAGGCATACAGGGACA	278
GAPDH	GAGGCCGGTGCTGAGTATGTCG	GGCAGAAGGGGCGGAGATGAT	114
18S	GTAACCCGTTGAACCCCATT	CCATCCAATCGGTAGTAGCG	151
GFP	GCAAGGGCGAGGAGCTGTTCA	GTGTCGCCCTCGAACTTCAC	348
Notch1	TGTCAATGTTCGAGGACCAG	TGACGTCAGCATGTGAGTTG	426
Hes1	ACACCGGACAAACCAAAGAC	GTCACCTCGTTCATGCACTC	295
Olfm4	TGGCCCTTGGAAGCTGTAGT	ACCTCCTTGGCCATAGCGAA	266
Nrarp	TGGTGAAGCTGTTGGTCAAG	CTTGGCCTTGGTGATGAGAT	127
Lgr5	ACCCGCCAGTCTCCTACATC	GCATCTAGGCGCAGGGATTG	198
Lyz1	TGACATCACTGCAGCCATAC	TGGGACAGATCTCGGTTTTG	107
Msi1	CGAGCTCGACTCCAAAACAAT	GGCTTTCTTGCATTCCACCA	303
